# Supplementary material for: Finding the Missing IMP Gene: Overcoming the Imipenemase IMP Gene Drop-Out in Automated Molecular Testing for Carbapenem-Resistant Bacteria Circulating in Latin America
Source: Antibiotics (Basel). 2025 Jul 30;14(8):772. doi: 10.3390/antibiotics14080772 (PMC12382776; doi:10.3390/antibiotics14080772)
Supplement: Supplementary file 1 [file antibiotics-14-00772-s001.zip]

Archive with 1 entries (1 files):
- antibiotics-3728819-supplementary.fas
