# Supplementary material for: Finding the Missing IMP Gene: Overcoming the Imipenemase IMP Gene Drop-Out in Automated Molecular Testing for Carbapenem-Resistant Bacteria Circulating in Latin America
Source: Antibiotics (Basel). 2025 Jul 30;14(8):772. doi: 10.3390/antibiotics14080772 (PMC12382776; doi:10.3390/antibiotics14080772)
Supplement: Supplementary file 1 [file antibiotics-14-00772-s001.zip › antibiotics-3728819-supplementary.fas]

>Primers-IMP
------------------------------------------------------------------------------------------------------------------------------------------------------------------------------------------------------------------------------------------------------------------------------------------------------------------ggaatagagtggcttaaytctc----------------------------------------------------------------------------------------------------------------------------------------------------agataacstagtrgtttgg---------------------------------------------------------------------------------------------------------------------------------------------------------------------------------------------------------------------------------------------------------------
>blaIMP-7_1-AF318077
atgaaaaagttatcagtattctttatgtttttgttttgtagcattgctgcctcaggagaggctttgccagatttaaaaattgagaagcttgacgaaggcgtttatgttcatacttcgtttgaggaagttaacggctggggcgtggttcctaaacacggcttggtggttcttgtaaatactgacgcttatttgattgacactccatttacagctaaagatactgaaaagttagttacttggtttgtagagcgcggctataaaataaaaggcagtatctcctctcattttcatagcgacagcacgggcggaatagagtggcttaattctcaatctattccaacatatgcatctgaattaacaaatgaacttcttaaaaaagacggtaaggtacaagctaaaaattcatttagcggagccagctattggttagttaagaaaaagattgaaattttttatcctggcccagggcacactccagataacgtagtggtttggctacctgaacatagagttttgtttggtggttgttttgttaaaccgtatggtctaggtaatttgggtgacgcaaatttagaagcttggccaaagtctgccaaattattagtgtccaaatatggtaaggcaaaactggttgttccaagtcacagtgaagttggagatgcatcactcttgaaacgtacattagaacaggctgttaaaggattaaacgaaagt-aaaaagctatcaaaa--ccaagtaactaa------
>blaIMP-13_1-AJ550807
atgaagaaattatttgttttatgtgtatgcttcttttgtagcattactgccgcaggagcggctttacctgatttaaaaatcgagaagcttgaagaaggtgtttttgttcatacatcgttcgaagaggttaacggttggggggttgttactaaacacggtttagtggtgcttgtaaacacagacgcctatctaattgacactccatttactgctacagacactgaaaaattagtcaattggtttgtggagcgcggctatgaaatcaaaggcactatttcatcacatttccatagcgacagcacaggaggaatagagtggcttaattctcaatctattcccacgtatgcatctgaattaacaaatgaacttttgaaaaaatccggtaaggtacaagctaaatattcatttagcgaagttagctattggctagttaaaaataaaattgaagttttctaccctggcccaggtcacactcaagataacctagtggtttggttgcctgaaagtaaaattttattcggtggttgctttattaaacctcacggtcttggcaatttaggtgacgcaaatttagaagcttggccaaagtccgccaaaatattaatgtctaaatatggcaaagcaaagcttgttgtttcaagtcatagtgaaaaaggggacgcatcactaatgaaacgtacatgggaacaagcccttaaagggcttaaagaaagt-aaaaaaacatcatca--ccaagtaactaa------
>blaIMP-14_1-AY553332
atgaaaaaattatttgttttatgtgtattcttcttctgcaacattgcagttgcagaagaatctttgcctgatttaaaaattgagaagcttgaagaaggcgtttatgttcatacttcgtttgaagaagttaaaggttggagtgtggtcactaaacacggtttggtggttcttgtgaaaaatgacgcctatctgattgatactccaattactgctaaagatactgaaaaattagtcaattggtttgttgagcggggctataaaatcaaaggcagtatttcaacacatttccatggtgacagtacggctggaatagagtggcttaattctcaatctatccccacatatgcttctgaattaacaaatgaacttcttaaaaaagacaataaggtacaagctaaacactcttttaatggggttagttattcactaattaaaaacaaaattgaagttttttatccaggcccagggcacactcaagataacgtagtggtttggttacctgaaaagaaaattttattcggtggttgctttgttaaaccggacggtcttggctatttgggggacgcaaatttagaagcttggccaaagtccgctaaaatattaatgtctaaatatggtaaagcaaaactagttgtgtcgagtcatagtgatattggagatgtatcactcttgaaacgtacatgggagcaggctgttaaagggctgaatgaaagt-aaaaaatcatcacag--ccaagcgactaa------
>blaIMP-18_1-AY780674
atgaaaaaattatttgttttatgtgtattcttcctttgcaacattgctgctgcagatgattctttgcctgatttaaaaattgagaagcttgaaaaaggcgtttatgttcatacttcgtttgaagaagttaaaggttggggtgtagtcacaaaacacggtttagtggttcttgtaaagaatgatgcttatctgatagatactccaattaccgctaaagatactgaaaaattagttaattggtttattgagcacggctatagaatcaaaggcagtatttccacacatttccatggcgacagtacggctggaatagagtggcttaattctcaatctatctccacgtatgcctctgaattaacaaatgaacttctaaaaaaagacaataaggtgcaagctacaaattcttttagtggagttagttattcacttatcaaaaacaaaattgaagttttctatccaggtccaggacacactcaagataacgtagtggtttggttacctgaaaagaaaattttattcggtggttgctttgttaaaccggacggtcttggaaatttaggggatgcaaatttagaagcttggccaaagtccgctaaaatattaatgtctaaatatggtaaagcaaaactggttgtttcaagtcatagtgaaattggaaacgcatcactcttgcagcgcacatgggagcaggctgttaaagggttaaatgaaagt-aaaaaaccgttacag--ccaagtagctaa------
>blaIMP-1_1-EF027105
atgagcaagttatctgtattctttatatttttgttttgcagcattgctaccgcagcagagtctttgccagatttaaaaattgaaaagcttgatgaaggcgtttatgttcatacttcgtttgaagaagttaacgggtggggcgttgttcctaaacatggtttggtggttcttgtaaatgctgaggcttacctaattgacactccatttacggctaaagatactgaaaagttagtcacttggtttgtggagcgtggctataaaataaaaggcagcatttcctctcattttcatagcgacagcacgggcggaatagagtggcttaattctcgatctatccccacgtatgcatctgaattaacaaatgaactgcttaaaaaagacggtaaggttcaagccacaaattcatttagcggagttaactattggctagttaaaaataaaattgaagttttttatccaggcccgggacacactccagataacgtagtggtttggttgcctgaaaggaaaatattattcggtggttgttttattaaaccgtacggtttaggcaatttgggtgacgcaaatatagaagcttggccaaagtccgccaaattattaaagtccaaatatggtaaggcaaaactggttgttccaagtcacagtgaagttggagacgcatcactcttgaaacttacattagagcaggcggttaaagggttaaacgaaagt-aaaaaaccatcaaaa--ccaagcaactaa------
>blaIMP-2_1-AJ243491
atgaagaaattatttgttttatgtgtatgcttcctttgtagcattactgccgcgggagcgcgtttgcctgatttaaaaatcgagaagcttgaagaaggtgtttatgttcatacatcgttcgaagaagttaacggttggggtgttgtttctaaacacggtttggtggttcttgtaaacactgacgcctatctgattgacactccatttactgctacagatactgaaaagttagtcaattggtttgtggagcgcggctataaaatcaaaggcactatttcctcacatttccatagcgacagcacagggggaatagagtggcttaattctcaatctattcccacgtatgcatctgaattaacaaatgaacttcttaaaaaagacggtaaggtgcaagctaaaaactcatttagcggagttagttattggctagttaaaaataaaattgaagttttttatcccggcccggggcacactcaagataacgtagtggtttggttacctgaaaagaaaattttattcggtggttgttttgttaaaccggacggtcttggtaatttgggtgacgcaaatttagaagcttggccaaagtccgccaaaatattaatgtctaaatatgttaaagcaaaactggttgtttcaagtcatagtgaaattggggacgcatcactcttgaaacgtacatgggaacaggctgttaaagggctaaatgaaagt-aaaaaaccatcacag--ccaagtaactaa------
>blaIMP-4_1-AF244145
atgagcaagttatctgtattctttatatttttgttttgtagcattgctaccgcagcagagcctttgccagatttaaaaattgaaaaacttgatgaaggcgtttatgttcatacttcgtttgaagaagttaacgggtggggcgttgttcctaaacatggtttggttgttcttgtagatgctgaagcttatctaattgacactccatttacggctaaagatactgaaaagttagtcacttggtttgtggaacgtggctataaaataaaaggcagtatttcctctcattttcatagtgacagcacgggcggaatagagtggcttaattctcaatccatccccacgtatgcgtctgaattaactaatgagctgcttaaaaaagacggtaaggttcaagctaaaaattcatttggcggggttaactattggctagttaaaaataaaattgaagttttttatccaggcccaggacacactccagataacctagtagtttggctgcctgaaaggaaaatattattcggtggttgttttattaaaccgtacggtctaggtaatttgggtgacgcaaatttagaagcttggccaaagtccgctaaattattaatatccaaatatggtaaggcaaaactggttgttccaagtcacagtgaagctggagacgcatcactcttgaaacttacattagagcaggcggttaaagggttaaacgaaagt-aaaaaaccatcaaaa--ctaagcaactaa------
>blaIMP-4_1-DQ307573
atgagcaagttatctgtattctttatatttttgttttgtagcattgctaccgcagcagagcctttgccagatttaaaaattgaaaaacttgatgaaggcgtttatgttcatacttcgtttgaagaagttaacgggtggggcgtttttcctaaacatggtttggttgttcttgtagatgctgaagcttatctaattgacactccatttacggctaaagatactgaaaagttagtcacttggtttgtggaacgtggctataaaataaaaggcagtatttcctctcattttcatagtgacagcacgggcggaatagagtggcttaattctcaatccatccccacgtatgcgtctgaattaactaatgagctgcttaaaaaagacggtaaggttcaagctaaaaattcatttggcggggttaactattggctagttaaaaataaaattgaagttttttatccaggcccaggacacactccagataacctagtagtttggctgcctgaaaggaaaatattattcggtggttgttttattaaaccgtacggtctaggtaatttgggtgacgcaaatttagaagcttggccaaagtccgctaaattattaatatccaaatatggtaaggcaaaactggttgttccaagtcacagtgaagctggagacgcatcactcttgaaacttacattagagcaggcggttaaagggttaaacgaaagt-aaaaaaccatcaaaa--ctaagcaattaa------
>blaIMP-6_1-AB753460
atgagcaagttatctgtattctttatatttttgttttgcagcattgctaccgcagcagagtctttgccagatttaaaaattgaaaagcttgatgaaggcgtttatgttcatacttcgtttgaagaagttaacgggtggggcgttgttcctaaacatggtttggtggttcttgtaaatgctgaggcttacctaattgacactccatttacggctaaagatactgaaaagttagtcacttggtttgtggagcgtggctataaaataaaaggcagcatttcctctcattttcatagcgacagcacgggtggaatagagtggcttaattctcgatctatccccacgtatgcatctgaattaacaaatgaactgcttaaaaaagacggtaaggttcaagccacaaattcatttagcggagttaactattggctagttaaaaataaaattgaagttttttatccaggcccgggacacactccagataacgtagtggtttggttgcctgaaaggaaaatattattcggtggttgttttattaaaccgtacggtttaggcaatttgggtgacgcaaatatagaagcttggccaaagtccgccaaattattaaagtccaaatatggtaaggcaaaactggttgttccaggtcacagtgaagttggagacgcatcactcttgaaacttacattagagcaggcggttaaagggttaaacgaaagt-aaaaaaccatcaaaa--ccaagcaactaa------
>blaIMP-10_1-AB074435
atgagcaagttatctgtattctttatatttttgttttgcagcattgctaccgcagcagagtctttgccagatttaaaaattgaaaagcttgatgaaggcgtttatgttcatacttcgtttgaagaagttaacgggtggggcgtttttcctaaacatggtttggtggttcttgtaaatgctgaggcttacctaattgacactccatttacggctaaagatactgaaaagttagtcacttggtttgtggagcgtggctataaaataaaaggcagcatttcctctcattttcatagcgacagcacgggcggaatagagtggcttaattctcgatctatccccacgtatgcatctgaattaacaaatgaactgcttaaaaaagacggtaaggttcaagccacaaattcatttagcggagttaactattggctagttaaaaataaaattgaagttttttatccaggcccgggacacactccagataacgtagtggtttggttgcctgaaaggaaaatattattcggtggttgttttattaaaccgtacggtttaggcaatttgggtgacgcaaatatagaagcttggccaaagtccgccaaattattaaagtccaaatatggtaaggcaaaactggttgttccaagtcacagtgaagttggagacgcatcactcttgaaacttacattagagcaggcggttaaagggttaaacgaaagt-aaaaaaccatcaaaa--ccaagcaactaa------
>blaIMP-11_1-AB074436
atgaaaaaactatttgttttatgtatatttttgttttgtagcattactgccgcaggagcgtctttgcctgatttaaaaattgagaagcttgaagagggtgtttatgttcatacatcgtttgaagaagttaacggctggggtgttgtttctaaacacggtttggtggttcttgtaaatactgacgcctatctgattgacactccatttactgctaaagatactgaaaagttagtcaattggtttgtggagcgcggctataaaatcaaaggcagtatttcctcacatttccatagcgacagcacgggtggaatagagtggcttaattctcaatctattcccacgtatgcatctgtattaacaaatgaacttctcaaaaaagacggtaaggtgcaagctaaaaactcatttagcggagttagctattggctagttaaaaataaaattgaagttttttatccaggcccagggcacactcaagataacgtagtggtttggctacctaaaaataaaatcttatttggtggttgttttgttaaaccatatggtcttggtaatctagatgacgcaaatgttgaagcatggccacattcggctgaaaaattaatatctaagtatggtaatgcaaaactggttgttccaagccatagtgacataggagatgcgtcgctcttgaagcttacgtgggaacaggcggtaaaagggcttaatgaaagcaaaaaaagtaacactg--ttcattaa----------
>blaIMP-3_1-AB010417
atgagcaagttatctgtattctttatatttttgttttgcagcattgctaccgcagcagagtctttgccagatttaaaaattgaaaagcttgatgaaggcgtttatgttcatacttcgtttgaagaagttaacgggtggggcgttgttcctaaacatggtttggtggttcttgtaaatgctgaggcttatttaattgacactccatttacggctaaagatactgaaaagttagtcacttggtttgtggagcgtggctataaaataaaaggcagtatttcctctcattttcatagcgacagcacgggcggaatagggtggcttaattctcgatctatccccacgtatgcatctgaattaacaaatgaactgcttaaaaaagacggtaaggttcaagccacaaattcatttagcggagttaactattggctagttaaaaataaaattgaagttttttatccaggcccgggacacactccagataacgtagtggtttggctgcctgaaaggaaaatattattcggtggttgttttattaaaccgtacggtttaggcaatttgggtgacgcaaatatagaagcttggccaaagtccgccaaattattaaagtccaaatatggtaaggcaaaactggttgttccaggtcacagtgaagttggagacgcatcactcttgaaacttacattagagcaggcggttaaaggattaaacgaaagt-aaaaaaccatcaaaa--ccaagcaactaa------
>blaIMP-8_1-DQ845788
atgaagaaattatttgttttatgtgtatgcttcctttgtagcattactgccgcaggagcggctttgcctgatttaaaaatcgagaagcttgaagaaggtgtttatgttcatacatcgttcgaagaagttaacggttggggtgttgtttctaaacacggtttggtggttcttgtaaacactgacgcctatctgattgacactccatttactgctacagatactgaaaagttagtcaattggtttgtggagcgcggctataaaatcaaaggcactatttcctcacatttccatagcgacagcacagggggaatagagtggcttaattctcaatctattcccacgtatgcatctgaattaacaaatgaacttcttaaaaaagacggtaaggtgcaagctaaaaactcatttagcggagttagttattggctagttaaaaataaaattgaagttttttatcccggcccggggcacactcaagataacgtagtggtttggttacctgaaaagaaaattttattcggtggttgttttgttaaaccggacggtcttggtaatttgggtgacgcaaatttagaagcttggccaaagtccgccaaaatattaatgtctaaatatggtaaagcaaaactggttgtttcaagtcatagtgaaattggggacgcatcactcttgaaacgtacatgggaacaggctgttaaagggctaaatgaaagt-aaaaaaccatcacag--ccaagtaactaa------
>blaIMP-9_1-FJ655384
atgagcaagttatttgtattctttatgtttttgttttgtagcattactgccgcaggagagtctttgccagatttaaaaattgagaagcttgacgaaggcgtttatgttcatacttcgtttgaagaagttaacggttggggtgttattcctaaacacggcttggtggttcttgtaaatactgatgcctatctgatagacactccatttactgctaaagatactgaaaatttagttaattggtttgttgagcgcggctatagaataaaaggcagtatttcctcacatttccatagcgacagcacgggtggaatagagtggcttaattctcaatctatccccacgtatgcatctgaattaacaaatgaacttcttaaaaaagacggtaaggtacaagctaaatattcatttagcggagttagctattggctagttaagaaaaagattgaagttttttatcctggtccagggcacgctccagataacgtagtggtttggctgcctgaaaatagagttttgttcggtggttgttttgttaaaccctacggtctaggtaatttgggtgacgcaaatttagaagcttggccaaaatccgccaagttattaatgtcaaaatatagtaaggcaaaactggttgtaccaagtcatagtgacataggagattcgtcgctcttgaagcttacatgggagcagacggtaaaaggattcaatgaaagcaaaaaaagtactactg--cacattaa----------
>blaIMP-19_1-EF118171
atgaagaaattatttgttttatgtgtatgcttcctttgtagcattactgccgcaggagcggctttgcctgatttaaaaatcgagaagcttgaagaaggtgtttatgttcatacatcgttcgaagaagttaacggttggggtgttgtttctaaacacggtttggtggttcttgtaaacactgacgcctatctgattgacactccatttactgctacagatactgaaaagttagtcaattggtttgtggagcgcggctataaaatcaaaggcactatttcctcacatttccatagcgacagcacagggggaatagagtggcttaattctcaatctattcccacgtatgcatctgaattaacaaatgaacttcttaaaaaagacggtaaggtgcaagctaaaaactcatttagcggagttagttattggctagttaaaaataaaattgaagttttttatcccggcccggggcacactcaagataacgtagtggtttggttacctgaaaagaaaattttattcggtggttgttttgttaaaccggacggtcttggtaatttgggtgacgcaaatttagaagcttggccaaagtccgccaaaatattaatgtctaaatatgttaaagcaaaactggttgtttcaagtcatagtgaaattggggacgcatcactcttgaaacgtacatgggaacaggctgttaaagggctaaatgaaagt-aaaaaaccatcacag--ccaagtaactaa------
>blaIMP-20_1-AB196988
atgaagaaattatttgttttatgtgtatgcttcctttgtagcattactgccgcaggagcggctttgcctgatttaaaaatcgagaagcttgaagaaggtgtttatgttcatacatcgttcgaagaagttaacggttggggtgttttttctaaacacggtttggtggttcttgtaaacactgacgcctatctgattgacactccatttactgctacagatactgaaaagttagtcaattggtttgtggagcgcggctataaaatcaaaggcactatttcctcacatttccatagcgacagcacagggggaatagagtggcttaattctcaatctattcccacgtatgcatctgaattaacaaatgaacttcttaaaaaagacggtaaggtgcaagctaaaaactcatttagcggagttagttattggctagttaaaaataaaattgaagttttttatcccggcccggggcacactcaagataacgtagtggtttggttacctgaaaagaaaattttattcggtggttgttttgttaaaccggacggtcttggtaatttgggtgacgcaaatttagaagcttggccaaagtccgccaaaatattaatgtctaaatatgttaaagcaaaactggttgtttcaagtcatagtgaaattggggacgcatcactcttgaaacgtacatgggaacaggctgttaaagggctaaatgaaagt-aaaaaaccatcacag--ccaagtaactaa------
>blaIMP-21_1-AB204557
atgaaaaaactatttgttttatgtatatttttgttttgtagcattactgccgcaggagcgtctttgcctgatttaaaaattgagaagcttgaagagggtgtttatgttcatacatcgtttgaagaagttaacggctggggtgttgcttctaaacacggtttggtggttcttgtaaatactgacgcctatctgattgacactccatttactgctaaagatactgaaaagttagtcaattggtttgtggagcgcggctataaaatcaaaggcagtatttcctcacatttccatagcgacagcacgggtggaatagagtggcttaattctcaatctattcccacgtatgcatctgtattaacaaatgaacttctcaaaaaagacggtaaggtgcaagctaaaaactcatttagcggagttagctattggctagttaaaaataaaattgaagttttttatccaggcccagggcacactcaagataacgtagtggtttggctacctaaaaataaaatcttatttggtggttgttttgttaaaccatatggtcttggtaatctagatgacgcaaatgttgaagcatggccacattcggctgaaaaattaatatctaagtatggtaatgcaaaactggttgttccaagccatagtgacataggagatgcgtcgctcttgaagcttacgtgggaacaggcggtaaaagggcttaatgaaagcaaaaaaagtaacactg--ttcattaa----------
>blaIMP-22_2-DQ361087
atgaagaaattatttgttttatgtgtgtttttgttttgtagcattactgccgcaggagagtctttgcccgatttaaaaattgaaaagcttgaagaaggtgtttatgttcatacatcgtttgaagaagttaatggttggggcgttgtttctaaacacggtttggttattcttgtgaatactgacgcctatctgattgacactccattcacggctaaagatactgaaaagttagtcacctggtttgtggagcgcggctataaaatcaaaggtagcatttcctcacatttccatagcgacagcacgggtggaatagagtggcttaattctcaatcaattcccacgtatgcatctgaattaacaaatgaccttcttaaacaaaacggtaaggtacaagctaaaaactcatttagcggagttagttattggttagttaaaaataaaattgaagttttctatcccggccccgggcacactcaagataacgtagtggtttggttgcctgaaaagaaaattttatttggtgggtgctttgttaaaccgtacggtcttggaaatctcgatgacgcaaatgttgtagcatggccacattctgctgaaatattaatgtctaggtatggtaatgcaaaactggttgttccaagccatagtgacatcggagatgcgtcgctcttgaagcttacatgggagcaggctgttaaagggctaaaagaaagt-aaaaaaccatcagag--ccaagtaactaa------
>blaIMP-24_1-EF192154
atgaagaaattatttgttttatgtgtatgcttcctttgtagcattactgccgcaggagcggctttgcctgatttaaaaatcgagaagcttgaagaaggtgtttatgttcatacatcgttcgaagaagttaacggttggggtgttgtttctaaacacggtttggtggttcttgtaaacactgacgcctatctgattgacactccatttactgctacagatactgaaaagttagtcaattggtttgtggagcgcggctataaaatcaaaggcactatttcctcacatttccatagcgacagcacagggggaatagagtggcttaattctcaatctattcccacgtatgcatctgaattaacaaatgaacttcttaaaaaagacggtaaggtgcaagctaaaaactcatttagcggagttagttattggctagttaaaaataaaattgaagttttttatcccggcccggggcacactcaagataacgtagtggtttggttacctgaaaagaaaattttattcggtggttgttttgttaaaccggacggtcttggtaatttgggtgacgcaaatttagaagcttggccaaagtccgccaaaatattaatgtctaaatatggtaaagcaaaactggttgtttcaagtcatagtgaaattggggacgcatcactcttgaaacgtacatgggaacaggctgttaaagggctaaatgaaagt-agaaaaccatcacag--ccaagtaactaa------
>blaIMP-25_1-EU541448
atgagcaagttatctgtattctttatatttttgttttgcagcattgctaccgcagcagagtctttgccagatttaaaaattgaaaagcttgatgaaggcgtttatgttcatacttcgtttgaagaagttaacgggtggggcgttgttcctaaacatggtttggtggttcttgtaaatgctgaggcttacctaattgacactccatttacggctaaagatactgaaaagttagtcacttggtttgtggagcgtggctataaaataaaaggcagcatttcctctcattttcatagcgacagcacgggcggaatagagtggcttaattctcgatctatccccacgtatgcatctgaattaacaaatgaactgcttaaaaaagacggtaaggttcaagccacaaattcatttagcggagttaactattggctagttaaaaataaaattgaagttttttatccaggcccgggacacactccagataacgtagtggtttggttgcctgaaaggaaaatattattcggtggttgttttattaaaccgtacggtttaggcaatttgagtgacgcaaatatagaagcttggccaaagtccgccaaattattaaagtccaaatatggtaaggcaaaactggttgttccaggtcacagtgaagttggagacgcatcactcttgaaacttacattagagcaggcggttaaagggttaaacgaaagt-aaaaaaccatcaaaa--ccaagcaactaa------
>blaIMP-27_1-JF894248
atgaaaaaattatttgttttatgtgtctttgtcttttgtagtattactgtcgcaggtgagactttgcctaatttgagagttgaaaagcttgaagaaggtgtttatgttcatacatcgtatgaagaagttaaaggttggggtgttgttactaaacacggtttggtggttctcataggcgctgacgcctatctgattgatactccatttactgctaaagatactgaaaagttagtcaattggtttgtggagcgcggctataaaataaaaggcactgtttcctcacatttccatagcgacagtacggggggaatagagtggcttaactctcagtctatccccacgtatgcgtctgaattaacgaatgaacttctgaaaaaagacggtaaggttcaagccaaaaactcatttgacggggttagttattggctggcgaaagataaaatagaagtgttttatcctggccctggccacactcaagacaacgtagtagtttggctgcctgaaaaggaaatattatttggcggttgctttgttaagcctcacggccttggtaatttgggtgacgcaaatttagaggcttggccagagtccgccaaaatattgatggaaaaatatggtaaagcaaagctggttgtttcaggtcatagcgaaaccggagacgcgacacacttgaagcgtacctgggagcaggctgttaaaggacttaaagaaagt-aaaaagacattgcag--ccaagcaactaa------
>blaIMP-28_1-JQ407409
atgagcaagttatttgtattctttatgtttttgttttgtagcattactgccgcagcagagtctttgccagatttaaaaattgagaggcttgatgaaggcgtttatgttcatacttcgtttgaagaagttaacggttggggtgttgttcctaaacacggcttggtggttcttgtaaatactgaggcctatctgattgacactccatttacggctaaagatactgaaaagttagtcacttggtttgtgggacgcggctataaaataaaaggcagtatttcctctcattttcatagcgacagcacgggcggaatagagtggcttaattctcaatctatccccacgtatgcatctgaattaacaaatgaacttcttaaaaaagacggtaaggtacaagctaaaaattcatttggcggagttagctattggctagttaagaataagattgaagttttttatcctggtccagggcacactccagataacgtagtggtttggctacctgaaaatagagttttgttcggtggttgttttgttaaaccgtacggtcttggtaatttgggtgacgcaaatttagaagcttggccaaagtccgccaaattattaatgtccaaatatggtaaggcaaaactggttgttccaagtcacagtgaagttggagacgcatcactcttgaagcgaacattagaacatgcggttaaagggttaaatgaaagt-aaaaaaccatcaaaa--ccaagtaactaa------
>blaIMP-30_1-KM589497
atgagcaagttatctgtattctttatatttttgttttgcagcattgctaccgcagcagagtctttgccagatttaaaaattgaaaagcttgatgaaggcgtttatgttcatacttcgtttaaagaagttaacgggtggggcgttgttcctaaacatggtttggtggttcttgtaaatgctgaggcttacctaattgacactccatttacggctaaagatactgaaaagttagtcacttggtttgtggagcgtggctataaaataaaaggcagcatttcctctcattttcatagcgacagcacgggcggaatagagtggcttaattctcgatctatccccacgtatgcatctgaattaacaaatgaactgcttaaaaaagacggtaaggttcaagccacaaattcatttagcggagttaactattggctagttaaaaataaaattgaagttttttatccaggcccgggacacactccagataacgtagtggtttggttgcctgaaaggaaaatattattcggtggttgttttattaaaccgtacggtttaggcaatttgggtgacgcaaatatagaagcttggccaaagtccgccaaattattaaagtccaaatatggtaaggcaaaactggttgttccaagtcacagtgaagttggagacgcatcactcttgaaacttacattagagcaggcggttaaagggttaaacgaaagt-aaaaaaccatcaaaa--ccaagcaactaa------
>blaIMP-31_1-KF148593
atgaaaaaaatatttgtgttatttgtatttttgttttgcagtattactgccgccggagagtctttgcctgatataaaaattgagaaacttgacgaagatgtttatgttcatacttcttttgaaaagataaccggctggggtgttattactaaacacggcttggtggttcttgtaaatactgatgcctatataattgacactccatttacagctaaagatactgaaaaattagtccgctggtttgtggggcgtggttataaaatcaaaggcagtatttcctcacattttcatagcgatagcgcaggtggaattgagtggcttaattctcaatctatccccacatatgcatctaaattaacaaatgagcttcttaaaaagaacggtaatgcgcaagccgaaaactcatttagtggcgttagctattggctagttaaacataaaattgaagttttctatccaggaccagggcacactcaggataatgtagtggtttggttgcctgaaaagaaaattttatttggcggttgttttattaagccggacggtcttggttatttgggagacgcaaatctagaagcatggcctaagtccgcagaaacattaatgtctaagtatggtaatgcaaaactggttgtttcgagtcatagtgaaattgggggcgcatcactattgaagcgcacttgggagcaggctgttaaggggctaaaagaaagt--aaaaaccatcacagccccaaataa----------
>blaIMP-33_1-JN848782
atgaagaaattatttgttttatgtgtatgcttcttttgtagcattactgccgcaggatcgtctttacctgatttaaaaattgagaagcttgaagaaggtgtttttgttcatacatcgttcgaagaagttaacggttggggggttgttactaaacacggtttggtggtgcttgtaaacacagacgcctatctaattgacactccatttactgctacagacactgaaaaattagtcaattggtttgtggagcgcggctataaaatcaaaggcactatttcatcacatttccatagcgacagcacaggaggaatagagtggcttaattctcaatctattcccacgtatgcatctgaattaacaaatgaacttttgaaaaaatccggtaaggtacaagctaaatattcatttagcgaagttagctattggctagttaaaaataaaattgaagttttttatcctggcccaggtcacactcaagataacctagtggtttggttgcctgaaagtaaaattttattcggtggttgctttgttaaacctcacggtcttggcaatttaggtgacgcaaatttagaagcttggccaaagtccgccaaaatattaatgtctaaatatggcaaagcaaagcttgttgtttcaagtcatagtgagaaaggggacgcatcactattgaaacgtacatgggaacaagctcttaaagggcttaaagaaagt-aaaaaaacatcatca--ccaagtaactaa------
>blaIMP-37_1-JX131372
atgaagaaattatttgttttatgtgtatgcttcttttgtagcattactgccgcaggagcggctttacctgatttaaaaatcgagaagcttgaagaaggtgtttttgttcatacatcgttcgaagaggttaacggttggggggttgttactaaacacggtttagtggtgcttgtaaacacagacgcctatctaattgacactccatttactgctacagacactgaaaaattagtcaattggtttgtggagcgcggctatgaaatcaaaggcactatttcatcacatttccatagcgacagcacaggaggaatagagtggcttaattctcaatctattcccacgtatgcatctgaattaacaaatgaacttttgaaaaaatccggtaaggtacaagctaaatattcatttagcgaagttagctattggctagttaaaaataaaattgaagttttctaccctggcccaggtcacactcaagataacctagtggtttggttgcctgaaagtaaaattttattcggtggttgctttattaaacctcacggtcttggcaatttaggtgacgcaaatttagaagcttggccaaagtccgccaaaatattaatgtctaaatatggcaaagcaaagcttgttgtttcaagtcatagtgaaaaaggggacgcatcactaatgaaacgtacatgggaacaagcccttaaagggcttaaagaaagt-aaaaaaacatcatca--caaagtacagcatcgtga
>blaIMP-40_1-AB753457
atgagcaagttatctgtattctttatatttttgttttgcagcattgctaccgcagcagagtctttgccagatttaaaaattgaaaagcttgatgaaggcgtttatgttcatacttcgtttgaagaagttaacgggtggggcgtttttcctaaacatggtttggtggttcttgtaaatgctgaggcttacctaattgacactccatctacggctaaagatactgaaaagttagtcacttggtttgtggagcgtggctataaaataaaaggcagcatttcctctcattttcatagcgacagcacgggcggaatagagtggcttaattctcgatctatccccacgtatgcatctgaattaacaaatgaactgcttaaaaaagacggtaaggttcaagccacaaattcatttagcggagttaactattggctagttaaaaataaaattgaagttttttatccaggcccgggacacactccagataacgtagtggtttggttgcctgaaaggaaaatattattcggtggttgttttattaaaccgtacggtttaggcaatttgggtgacgcaaatatagaagcttggccaaagtccgccaaattattaaagtccaaatatggtaaggcaaaactggttgttccaagtcacagtgaagttggagacgcatcactcttgaaacttacattagagcaggcggttaaagggttaaacgaaagt-aaaaaaccatcaaaa--ccaagcaactaa------
>blaIMP-42_1-AB753456
atgagcaagttatctgtattctttatatttttgttttgcagcattgctaccgcagcagagtctttgccagatttaaaaattgaaaagcttgatgaaggcgtttatgttcatacttcgtttgaagaagttaacaggtggggcgttgttcctaaacatggtttggtggttcttgtaaatgctgaggcttacctaattgacactccatttacggctaaagatactgaaaagttagtcacttggtttgtggagcgtggctataaaataaaaggcagcatttcctctcattttcatagcgacagcacgggcggaatagagtggcttaattctcgatctatccccacgtatgcatctgaattaacaaatgaactgcttaaaaaagacggtaaggttcaagccacaaattcatttagcggagttaactattggctagttaaaaataaaattgaagttttttatccaggcccgggacacactccagataacgtagtggtttggttgcctgaaaggaaaatattattcggtggttgttttattaaaccgtacggtttaggcaatttgggtgacgcaaatatagaagcttggccaaagtccgccaaattattaaagtccaaatatggtaaggcaaaactggttgttccaagtcacagtgaagttggagacgcatcactcttgaaacttacattagagcaggcggttaaagggttaaacgaaagt-aaaaaaccatcaaaa--ccaagcaactaa------
